# Supplementary material for: TRAF3/p38-JNK Signalling Crosstalk with Intracellular-TRAIL/Caspase-10-Induced Apoptosis Accelerates ROS-Driven Cancer Cell-Specific Death by CD40
Source: Cells. 2022 Oct 18;11(20):3274. doi: 10.3390/cells11203274 (PMC9600997; doi:10.3390/cells11203274)
Supplement: Supplementary file 1 [file cells-11-03274-s001.zip]

Archive with 1 entries (1 files):
- cells-1956389-supplementary.pdf
